# Supplementary material for: Diagnostic Accuracy of Non-Contrast CT for Acute Appendicitis in the Emergency Department: A Systematic Review and Meta-Analysis
Source: Medicina (Kaunas). 2025 Dec 4;61(12):2163. doi: 10.3390/medicina61122163 (PMC12734481; doi:10.3390/medicina61122163)
Supplement: Supplementary file 1 [file medicina-61-02163-s001.zip]

Archive with 1 entries (1 files):
- medicina-3998488-supplementary.pdf
